# Supplementary material for: Local and Regional Scale Genetic Variation in the Cape Dune Mole-Rat, Bathyergus suillus
Source: PLoS One. 2014 Sep 17;9(9):e107226. doi: 10.1371/journal.pone.0107226 (PMC4167993; doi:10.1371/journal.pone.0107226)
Supplement: Table S3 — Microsatellite data used in this study. (XLSX) [file pone.0107226.s005.xlsx]

## Sheet: Sheet1
Sample	DMR1	DMR1	DMR5	DMR5	DMR7	DMR7	CH1	CH1	Bsuil01	Bsuil01	Bsuil02	Bsuil02	Bsuil04	Bsuil04	Bsuil05	Bsuil05	Bsuil06	Bsuil06
Rhuys C1	162	162	267	295	131	135	110	114	206	210	135	135	319	319	377	377	240	255
Rhuys C2	0	0	260	266	133	144	104	108	208	208	127	135	333	333	364	367	248	257
Rhuys C3	168	168	260	267	0	0	104	108	206	208	133	135	341	341	367	377	244	248
Rhuys C4	168	168	269	269	0	0	104	110	208	208	125	133	0	0	364	377	246	250
Rhuys C5	162	168	256	267	0	0	104	108	206	210	127	133	341	341	364	377	244	248
Rhuys C6	162	162	267	295	131	135	114	114	206	206	129	135	319	319	369	369	250	255
Rhuys C7	168	168	260	267	133	137	104	108	208	208	133	135	319	319	367	377	244	257
Rhuys C8	168	168	256	267	135	137	112	114	208	210	135	136	319	339	364	369	246	250
Rhuys C9	170	170	266	266	137	144	110	134	208	210	135	135	339	343	362	369	244	257
Rhuys C10	166	166	267	267	131	135	114	121	206	210	135	135	0	0	369	377	246	250
Rhuys C11	162	168	267	267	133	137	104	108	208	208	133	136	319	319	372	377	244	246
Rhuys C12	162	162	260	266	133	135	104	110	208	210	135	135	0	0	367	373	240	248
Rhuys C13	158	158	268	274	133	133	114	116	206	206	133	135	0	0	371	377	244	255
Rhuys C14	160	160	271	274	0	0	104	114	206	208	133	133	0	0	0	0	244	257
Rhuys C15	158	158	268	299	118	118	114	116	208	208	131	133	335	335	373	377	255	257
Rhuys C16	158	158	268	283	118	118	108	116	206	210	125	135	339	343	376	377	255	255
Rhuys C17	166	166	267	274	139	139	108	108	206	208	127	135	343	343	364	364	257	257
Rhuys C18	158	158	267	297	133	142	108	110	208	214	127	136	337	337	364	373	244	255
Rhuys C19	156	156	268	268	131	139	104	112	212	212	135	136	319	319	364	378	246	257
Dbos D1	160	160	268	274	137	144	114	134	204	204	135	135	343	343	369	371	253	255
Dbos D2	164	164	261	279	137	139	114	116	206	208	135	135	329	339	378	386	244	246
Dbos D3	162	164	276	297	137	137	112	112	193	208	135	136	337	337	367	375	244	257
Dbos D4	150	150	274	276	128	135	110	118	208	208	135	135	331	337	364	364	244	257
Dbos D5	156	172	272	272	133	144	112	118	206	206	127	133	327	333	362	378	244	255
Dbos D6	156	160	267	279	133	137	112	112	206	208	135	138	0	0	375	378	253	259
Dbos D7	162	162	260	268	128	137	112	112	206	208	133	135	337	337	369	377	253	255
Dbos D8	162	162	260	279	133	133	112	112	206	208	135	138	331	337	375	378	253	257
Dbos D9	156	156	260	272	133	133	108	118	206	208	135	136	335	353	356	373	257	257
Dbos D10	0	0	266	297	135	135	110	118	206	208	131	136	335	341	356	375	244	257
Dbos D11	162	162	260	279	118	131	112	112	206	212	133	135	331	337	364	375	244	257
Dbos D12	162	162	267	267	118	135	108	112	206	208	133	133	333	337	377	378	244	244
Dbos D13	162	162	264	270	128	131	108	110	206	206	133	135	333	335	373	373	244	257
Dbos D14	162	162	270	274	0	0	110	112	206	208	135	135	333	341	373	384	253	257
Dbos D15	158	172	266	299	131	139	108	112	206	208	131	135	327	327	367	369	244	257
Dbos D16	0	0	264	274	128	135	108	112	206	208	131	133	337	353	362	367	240	253
Dbos D17	166	172	276	276	118	133	112	121	206	208	133	135	0	0	356	356	261	261
Dbos D18	156	156	272	274	131	135	112	114	208	208	135	136	337	337	378	378	244	257
Dbos D19	158	172	268	268	133	135	112	116	204	208	133	135	331	331	362	377	240	244
Dbos D20	172	172	268	268	118	135	112	116	206	206	133	135	337	337	362	362	244	244
Sfontein A1	160	160	274	287	133	133	112	116	206	210	133	133	339	353	355	377	244	261
Sfontein A2	164	164	272	272	133	133	110	123	200	210	133	135	333	333	355	367	244	255
Sfontein A3	158	158	270	272	131	142	118	118	204	206	133	136	333	347	355	391	253	259
Sfontein A4	166	166	266	279	131	135	104	110	206	206	131	133	339	339	377	377	244	253
Sfontein A7	156	168	266	270	137	142	118	118	208	208	131	131	355	355	361	391	244	244
Sfontein A8	160	160	274	274	131	139	112	118	206	210	135	135	337	347	369	369	253	253
Sfontein A9	158	158	272	301	131	135	110	118	206	206	133	135	333	333	377	391	253	253
Sfontein A10	156	156	283	287	131	133	112	116	204	204	135	136	333	355	355	355	244	255
Sfontein A11	160	160	267	287	131	135	110	114	208	210	141	141	337	347	377	378	253	255
Sfontein A12	158	166	266	293	135	135	110	116	194	194	133	136	335	347	366	369	244	253
Sfontein A13	158	166	266	291	133	139	118	118	210	214	133	138	337	347	379	391	244	255
Sfontein A14	156	156	272	282	131	133	112	112	0	0	136	136	333	355	366	380	253	257
Sfontein A15	162	162	266	266	131	135	110	114	208	208	133	135	333	345	377	377	244	255
Sfontein A16	158	158	279	293	118	135	112	116	206	210	135	135	333	347	377	377	253	259
Sfontein A17	156	168	267	287	135	137	110	114	210	210	141	141	333	347	377	377	255	255
Sfontein A18	156	156	274	287	131	139	114	118	206	208	135	135	337	337	361	377	244	259
Sfontein A19	150	150	274	274	0	0	114	118	206	208	135	141	333	335	356	380	255	255
Sfontein A20	152	158	268	289	131	137	110	116	208	212	133	135	345	345	377	377	244	255
Sfontein A24	158	166	270	272	131	133	112	118	208	210	133	135	333	341	377	377	248	255
Sfontein A25	158	158	287	291	131	131	110	114	204	214	135	138	333	347	365	365	244	244
Pberg E1	162	162	260	260	137	139	114	125	206	206	136	136	355	355	377	378	255	255
Pberg E2	147	162	260	279	0	0	108	114	206	208	136	136	343	355	367	371	255	255
Pberg E3	156	156	260	279	133	139	108	114	206	206	136	136	353	355	369	369	255	257
Pberg E4	156	156	279	279	133	137	114	114	206	208	133	136	353	355	0	0	255	255
Pberg E5	156	162	260	260	139	139	114	125	206	210	136	136	353	355	378	378	255	255
Pberg E6	162	162	260	279	128	133	114	114	206	208	135	136	343	355	367	377	255	255
Pberg E7	162	162	279	279	133	137	114	114	206	210	136	136	347	347	377	378	255	255
Pberg E8	156	162	260	279	133	137	114	125	206	206	136	136	343	353	367	378	255	255
Pberg E9	156	162	260	276	135	139	108	125	208	208	136	136	343	343	367	369	255	255
Pberg E10	156	162	279	279	128	137	114	114	206	208	136	136	355	355	377	378	255	255
Pberg E11	156	162	260	260	133	137	108	125	206	210	136	136	353	355	367	371	255	255
Pberg E12	162	162	260	276	137	139	114	114	206	208	135	136	355	355	367	378	255	255
Pberg E13	162	162	260	279	133	133	114	125	206	210	136	136	355	355	367	378	255	255
Pberg E14	156	160	260	279	137	139	114	114	208	210	136	136	343	343	367	367	255	255
Pberg E15	156	162	260	276	133	139	108	114	0	0	136	136	343	353	367	371	255	255
Pberg E16	162	162	260	260	133	139	108	125	206	206	136	136	355	355	365	367	255	255
Pberg E17	156	162	260	276	137	139	108	114	206	208	136	136	343	353	367	367	255	255
Pberg E18	162	162	260	276	137	139	114	125	0	0	136	136	343	353	367	371	255	255
Pberg E19	162	162	260	260	133	137	114	125	202	202	136	136	343	353	371	378	255	255
Pberg E20	162	162	260	272	137	139	108	125	194	202	135	136	343	355	369	371	255	255
Vburg B1	134	154	268	279	133	139	112	114	210	210	135	135	337	345	371	371	255	257
Vburg B2	134	154	264	287	131	135	110	112	208	208	133	133	343	343	371	373	244	246
Vburg B3	154	154	268	287	133	135	112	114	208	208	133	135	337	341	369	371	244	259
Vburg B4	160	160	264	280	131	131	108	110	206	214	131	135	339	343	386	386	240	244
Vburg B5	166	170	287	295	135	139	108	110	208	208	133	133	333	343	364	371	244	246
Vburg B6	0	0	274	279	131	139	110	118	208	208	133	135	333	337	369	377	255	261
Vburg B7	0	0	274	287	133	142	108	116	208	208	131	133	333	343	372	377	244	244
Vburg B8	0	0	274	295	139	142	108	116	206	208	131	133	323	323	376	380	244	250
Vburg B9	168	168	264	279	131	139	112	116	206	208	131	133	337	343	369	371	255	261
Vburg B10	0	0	276	279	131	139	110	114	206	208	135	135	0	0	362	376	255	261
Vburg B11	168	168	264	272	139	142	108	116	206	212	133	135	0	0	371	371	255	261
Vburg B12	154	154	274	287	0	0	108	116	208	208	133	136	339	339	371	377	244	259
Vburg B13	160	166	260	289	0	0	108	116	210	216	133	135	0	0	367	376	244	259
Vburg B14	168	168	266	266	137	137	116	116	208	212	131	135	333	339	372	374	250	261
Vburg B15	156	156	255	264	131	139	112	116	206	208	133	135	323	345	365	376	240	244
Vburg B16	166	166	279	295	133	139	112	112	206	206	135	135	333	343	371	371	244	250
Vburg B17	154	154	279	283	133	133	110	112	208	210	135	141	345	345	369	371	244	255
Vburg B18	164	166	266	295	139	139	108	116	206	212	133	136	337	343	364	371	246	253
Vburg B19	158	158	279	295	133	135	116	116	208	212	131	131	333	337	369	381	244	250
Vburg B21	158	168	268	295	135	139	112	116	208	208	127	131	323	345	369	369	246	250
Cpt_H1	0	0	260	260	133	133	108	112	202	202	133	133	337	339	364	378	259	261
Cpt_H2	134	136	258	260	133	135	118	125	202	202	135	136	321	337	375	377	259	261
Cpt_H3	134	136	248	264	0	0	108	118	202	202	133	135	321	339	369	378	242	255
Cpt_H4	134	134	254	272	0	0	108	110	202	202	133	135	321	333	378	386	265	265
Cpt_H5	134	134	254	264	0	0	108	118	202	202	133	133	321	339	382	386	259	265
Cpt_H6	134	134	264	270	133	133	114	125	202	202	135	135	335	335	375	377	242	259
Cpt_H7	136	150	260	270	0	0	112	125	202	202	133	133	339	343	373	378	238	257
Cpt_H8	138	138	254	260	133	135	108	108	202	204	135	135	335	343	371	375	238	267
Cpt_H9	134	134	254	264	133	139	108	114	202	204	133	136	317	337	373	382	271	273
Cpt_H10	136	136	254	260	133	133	118	125	202	202	133	135	323	341	375	377	259	261
Cpt_H11	134	136	256	264	133	135	114	114	202	202	135	135	335	341	375	377	242	242
Cpt_H12	134	134	254	264	0	0	116	123	202	212	133	133	337	339	375	375	238	242
Cpt_H13	134	134	254	270	133	135	108	112	202	208	135	135	323	341	365	384	242	255
Cpt_H14	134	134	248	270	133	133	110	114	202	202	133	135	335	339	365	377	259	259
Cpt_H15	134	134	258	268	133	133	108	114	202	202	133	135	339	339	378	386	238	255
Cpt_H16	134	134	256	270	0	0	108	110	202	202	133	135	321	339	375	378	259	273
Cpt_H17	134	134	256	266	133	133	110	118	202	202	135	135	321	339	378	386	255	273
Cpt_H18	136	136	268	270	135	137	108	114	202	202	133	135	0	0	369	384	238	255
Cpt_H19	134	138	260	264	0	0	108	110	202	202	133	135	337	339	373	375	242	242
Cpt_H20	138	138	256	270	133	133	110	125	202	202	133	136	339	339	373	381	238	238
Stford_STD1	134	134	255	265	0	0	0	0	202	202	133	133	337	341	373	373	257	257
Stford_STD3	134	134	266	266	133	137	114	116	204	204	133	134	340	344	373	373	263	265
Stford_STD4	134	134	266	266	133	133	110	114	202	202	133	134	344	344	369	373	257	265
Stford_STD5	134	134	272	274	137	139	114	114	202	202	135	136	338	338	373	374	250	265
Stford_STD7	134	134	266	266	133	142	114	121	202	202	133	136	344	344	373	373	259	265
Stford_STD8	134	134	266	266	133	133	114	114	202	204	133	133	344	344	373	373	259	265
Stford_STD9	134	134	268	283	139	139	116	134	202	202	134	134	338	338	373	373	253	259
Stford_STD10	134	134	266	266	133	135	110	116	204	204	133	134	344	344	373	373	257	263
Stford_STD11	134	134	266	268	133	139	114	134	204	204	133	134	340	344	373	373	253	257
Stford_STD12	134	134	274	274	137	139	110	118	202	202	136	138	340	344	373	373	263	265
Sbaai_G1	156	156	254	254	128	128	116	116	208	208	135	136	339	339	369	369	238	238
Sbaai_G2	156	162	256	256	128	128	114	116	206	206	135	136	339	339	369	369	238	238
Sbaai_G3	156	156	254	256	128	128	114	116	208	208	136	136	339	339	369	369	238	238
Sbaai_G4	156	156	254	254	128	128	114	116	206	206	136	136	339	339	367	369	238	238
Sbaai_G5	156	156	254	254	128	128	110	114	206	208	135	136	339	339	367	369	238	238
Sbaai_G6	156	156	254	254	128	128	110	114	208	210	135	136	339	339	369	369	238	238
Sbaai_G7	158	162	254	256	128	128	110	114	206	210	135	136	339	339	367	369	238	238
Sbaai_G8	156	158	254	256	128	128	116	121	208	208	136	136	339	339	369	369	238	238
Sbaai_G9	156	156	254	258	128	128	110	114	208	210	135	136	339	339	367	369	238	238
Sbaai_G10	156	156	254	254	128	128	114	116	208	208	135	136	339	339	369	369	238	238
Sbaai_G11	156	156	254	256	128	128	114	116	206	210	135	136	333	339	367	369	238	238
Sbaai_G12	156	158	252	254	128	128	110	116	206	208	135	136	339	339	369	369	238	238
Sbaai_G13	156	158	238	252	128	128	110	116	206	208	135	135	333	339	367	369	238	238
Sbaai_G14	156	156	254	254	128	128	116	116	208	208	135	136	333	333	369	369	238	238
Sbaai_G15	158	158	252	254	128	128	110	110	208	210	135	136	333	333	369	369	238	238
Sbaai_G16	156	158	254	254	128	128	116	116	208	210	135	135	333	333	367	369	238	238
Sbaai_G17	156	156	252	256	128	128	110	116	206	206	135	136	339	339	369	369	238	238
Sbaai_G18	158	158	254	256	128	128	110	116	206	206	135	135	339	339	367	369	238	238
Sbaai_G19	156	164	256	256	128	128	110	116	206	208	135	135	339	339	367	367	238	238
Sbaai_G20	156	156	254	256	128	128	114	116	208	210	135	136	339	339	367	369	238	238
Rdal_F1	162	170	0	0	128	131	118	118	0	0	136	136	0	0	0	0	0	0
Rdal_F2	154	168	0	0	131	137	95	121	196	200	133	136	339	339	355	373	238	238
Rdal_F3	0	0	0	0	131	142	95	114	196	198	133	136	337	339	355	373	238	238
Rdal_F4	156	156	0	0	128	133	114	116	0	0	133	136	0	0	0	0	0	0
Rdal_F5	0	0	0	0	0	0	116	116	196	198	0	0	0	0	0	0	238	238
Rdal_F6	156	158	0	0	135	137	108	114	0	0	133	133	0	0	0	0	0	0
Rdal_F8	170	170	266	266	128	131	95	118	196	198	133	136	337	339	373	375	238	238
Rdal_F9	0	0	256	264	131	131	112	118	194	198	133	133	335	343	380	380	238	238
Rdal_F10	156	156	256	274	137	142	95	108	196	196	133	135	337	337	364	371	238	238
Rdal_F11	168	168	256	264	128	131	95	118	196	196	133	135	335	339	369	375	238	238
Rdal_F12	154	156	264	268	128	128	114	118	196	196	133	135	337	339	364	375	238	238
Rdal_F13	162	162	0	0	131	133	100	116	196	196	131	136	335	337	0	0	238	238
Rdal_F14	156	168	268	270	133	135	95	118	196	198	133	135	337	339	372	375	238	238
Rdal_F15	160	160	266	270	128	131	100	121	196	196	133	136	337	339	375	375	238	238
Rdal_F16	168	168	264	266	128	133	114	114	196	196	133	136	339	339	369	375	238	238
Rdal_F17	154	154	0	0	128	137	95	114	196	196	133	135	337	339	375	375	232	238
Rdal_F18	0	0	0	0	128	131	100	114	196	200	133	135	332	340	374	380	238	238
Rdal_F19	0	0	0	0	0	0	0	0	196	198	0	0	339	343	375	380	238	238
Rdal_F20	158	168	258	272	131	135	108	114	196	196	133	133	337	339	364	375	238	238
Sgfield_SG1	156	166	245	245	133	133	114	114	196	196	133	133	331	343	0	0	238	238
Sgfield_SG2	156	166	256	272	131	133	114	116	196	196	135	136	331	331	0	0	238	238
Sgfield_SG3	156	166	245	256	131	133	114	116	196	196	135	135	331	331	363	363	238	238
Sgfield_SG4	156	156	245	245	133	133	114	116	196	196	135	135	331	331	363	363	238	238
Sgfield_SG5	156	166	262	262	133	133	110	114	196	196	0	0	331	341	363	363	238	238
Sgfield_SG6	156	166	256	276	133	133	112	118	196	196	0	0	331	341	363	363	238	238
Sgfield_SG7	156	156	256	276	0	0	110	118	196	196	0	0	331	331	363	363	238	238
Sgfield_SG8	156	156	262	276	127	131	116	118	196	196	131	136	331	339	363	363	238	238
Sgfield_SG9	156	158	255	276	133	133	114	121	196	196	0	0	331	337	0	0	238	238
Sgfield_SG10	156	166	246	262	133	133	110	118	194	194	135	135	331	331	363	363	238	238
